# Supplementary material for: Toward Clean and Economic Production of Highly Efficient Perovskite Solar Module Using a Cost-Effective and Low Toxic Aqueous Lead-Nitrate Precursor
Source: Nanomaterials (Basel). 2022 Oct 27;12(21):3783. doi: 10.3390/nano12213783 (PMC9655964; doi:10.3390/nano12213783)
Supplement: Supplementary file 1 [file nanomaterials-12-03783-s001.zip]

Archive with 1 entries (1 files):
- nanomaterials-1956880-supplementary.pdf
